# Supplementary material for: Risk Factors for Injury in Border Collies Competing in Agility Competitions
Source: Animals (Basel). 2024 Jul 16;14(14):2081. doi: 10.3390/ani14142081 (PMC11273924; doi:10.3390/ani14142081)
Supplement: Supplementary file 1 [file animals-14-02081-s001.zip]

Archive with 1 entries (1 files):
- animals-3060047-supplementary.pdf
